# Supplementary material for: The importance of understanding (pre)catalyst activation in versatile C–H bond functionalisations catalysed by [Mn2(CO)10]
Source: Chem Sci. 2024 May 3;15(24):9183–91. doi: 10.1039/d4sc01215a (PMC11186345; doi:10.1039/d4sc01215a)
Supplement: SC-015-D4SC01215A-s002 [file SC-015-D4SC01215A-s002.cif]

# Electronic Supplementary Material (ESI) for Chemical Science.
# This journal is © The Royal Society of Chemistry 2024

####################################################################### 
# 
# This file contains crystal structure data downloaded from the 
# Cambridge Structural Database (CSD) hosted by the Cambridge 
# Crystallographic Data Centre (CCDC).
# 
# Full information about CCDC data access policies and citation 
# guidelines are available at http://www.ccdc.cam.ac.uk/access/V1 
# 
# Audit and citation data items may have been added by the CCDC. 
# Please retain this information to preserve the provenance of 
# this file and to allow appropriate attribution of the data. 
# 
#######################################################################

data_jml21009
_database_code_depnum_ccdc_archive 'CCDC 2334024'
loop_
_audit_author_name
_audit_author_address
'Theo Tanner'
;University of York
United Kingdom
;
_audit_update_record             
;
2024-02-20 deposited with the CCDC.	2024-05-03 downloaded from the CCDC.
;
_audit_creation_date             2024-02-20
_audit_creation_method           
;
Olex2 1.5
(compiled 2023.08.24 svn.re1ec1418 for OlexSys, GUI svn.r6817)
;
_shelx_SHELXL_version_number     2018/3
_chemical_name_common            ?
_chemical_name_systematic        ?
_chemical_formula_moiety         'C24 H15 Mn2 N O11'
_chemical_formula_sum            'C24 H15 Mn2 N O11'
_chemical_formula_weight         603.25
_chemical_melting_point          ?
_chemical_oxdiff_usercomment     'Jonny Eastwood Jbe-5-385'
loop_
_atom_type_symbol
_atom_type_description
_atom_type_scat_dispersion_real
_atom_type_scat_dispersion_imag
_atom_type_scat_source
C C 0.0033 0.0016 'International Tables Vol C Tables 4.2.6.8 and 6.1.1.4'
H H 0.0000 0.0000 'International Tables Vol C Tables 4.2.6.8 and 6.1.1.4'
Mn Mn 0.3368 0.7283 'International Tables Vol C Tables 4.2.6.8 and 6.1.1.4'
N N 0.0061 0.0033 'International Tables Vol C Tables 4.2.6.8 and 6.1.1.4'
O O 0.0106 0.0060 'International Tables Vol C Tables 4.2.6.8 and 6.1.1.4'

_shelx_space_group_comment       
;
The symmetry employed for this shelxl refinement is uniquely defined
by the following loop, which should always be used as a source of
symmetry information in preference to the above space-group names.
They are only intended as comments.
;
_space_group_crystal_system      triclinic
_space_group_IT_number           2
_space_group_name_H-M_alt        'P -1'
_space_group_name_Hall           '-P 1'
loop_
_space_group_symop_operation_xyz
'x, y, z'
'-x, -y, -z'

_cell_length_a                   9.0789(5)
_cell_length_b                   11.2974(8)
_cell_length_c                   12.7130(8)
_cell_angle_alpha                110.200(6)
_cell_angle_beta                 94.410(5)
_cell_angle_gamma                92.531(5)
_cell_volume                     1216.63(14)
_cell_formula_units_Z            2
_cell_measurement_reflns_used    3682
_cell_measurement_temperature    110.00(14)
_cell_measurement_theta_max      28.9660
_cell_measurement_theta_min      3.5260
_shelx_estimated_absorpt_T_max   0.790
_shelx_estimated_absorpt_T_min   0.661
_exptl_absorpt_coefficient_mu    1.102
_exptl_absorpt_correction_T_max  1.00000
_exptl_absorpt_correction_T_min  0.91260
_exptl_absorpt_correction_type   multi-scan
_exptl_absorpt_process_details   
;
CrysAlisPro 1.171.40.53 (Rigaku Oxford Diffraction, 2019)
Empirical absorption correction using spherical harmonics,
 implemented in SCALE3 ABSPACK scaling algorithm.
;
_exptl_absorpt_special_details   ?
_exptl_crystal_colour            'clear yellow'
_exptl_crystal_colour_lustre     clear
_exptl_crystal_colour_modifier   .
_exptl_crystal_colour_primary    yellow
_exptl_crystal_density_diffrn    1.647
_exptl_crystal_density_meas      ?
_exptl_crystal_density_method    ?
_exptl_crystal_description       block
_exptl_crystal_F_000             608
loop_
_exptl_crystal_face_index_h
_exptl_crystal_face_index_k
_exptl_crystal_face_index_l
_exptl_crystal_face_perp_dist
2 0 -1 0.1887
-1 2 -1 0.1626
-1 -2 -2 0.1397
2 -1 -1 0.2151
-12 3 4 0.1754
0 0 1 0.1228
0 0 -1 0.1244
-2 1 -2 0.1544
2 -1 2 0.2100
2 1 2 0.1349
0 1 2 0.1380
5 13 -13 0.1017
-1 -14 13 0.1034
1 2 0 0.1090
0 -1 0 0.1312
1 2 -1 0.0971
0 1 -2 0.1204
4 6 -17 0.1152
0 -1 2 0.1039

_exptl_crystal_preparation       ?
_exptl_crystal_recrystallization_method Hexane
_exptl_crystal_size_max          0.41
_exptl_crystal_size_mid          0.292
_exptl_crystal_size_min          0.224
loop_
_exptl_oxdiff_crystal_face_indexfrac_h
_exptl_oxdiff_crystal_face_indexfrac_k
_exptl_oxdiff_crystal_face_indexfrac_l
_exptl_oxdiff_crystal_face_x
_exptl_oxdiff_crystal_face_y
_exptl_oxdiff_crystal_face_z
1.9979 -0.0001 -0.9997 -0.0321 -0.0025 0.1592
-0.9990 1.9978 -0.9984 -0.1159 0.0102 -0.0887
-0.9988 -1.9968 -1.9979 0.0821 0.2146 -0.0138
1.9979 -0.9988 -0.9998 0.0216 0.0347 0.1744
-12.2781 3.1357 4.3132 -0.0015 0.0002 -1.0000
-0.0000 -0.0002 0.9990 0.0165 -0.0556 -0.0141
0.0000 0.0002 -0.9990 -0.0165 0.0556 0.0141
-1.9978 0.9995 -1.9972 -0.0710 0.1320 -0.1319
1.9978 -0.9995 1.9972 0.0710 -0.1320 0.1319
1.9978 0.9979 1.9974 -0.0362 -0.2064 0.1015
-0.0001 0.9982 1.9981 -0.0207 -0.1484 -0.0435
4.8413 12.5911 -13.1376 -0.9303 0.1213 0.3461
-1.1002 -14.4357 12.5686 0.9908 -0.1297 -0.0384
0.9989 1.9973 -0.0001 -0.1150 -0.1034 0.0421
0.0000 -0.9987 -0.0001 0.0536 0.0372 0.0152
0.9989 1.9975 -0.9991 -0.1315 -0.0479 0.0563
0.0000 0.9992 -1.9979 -0.0866 0.0740 0.0131
3.7293 6.3627 -17.4296 -0.6580 0.6244 0.4208
-0.0000 -0.9992 1.9979 0.0866 -0.0740 -0.0131

_exptl_transmission_factor_max   ?
_exptl_transmission_factor_min   ?
_diffrn_reflns_av_R_equivalents  0.0248
_diffrn_reflns_av_unetI/netI     0.0481
_diffrn_reflns_Laue_measured_fraction_full 0.997
_diffrn_reflns_Laue_measured_fraction_max 0.854
_diffrn_reflns_limit_h_max       11
_diffrn_reflns_limit_h_min       -12
_diffrn_reflns_limit_k_max       14
_diffrn_reflns_limit_k_min       -15
_diffrn_reflns_limit_l_max       16
_diffrn_reflns_limit_l_min       -17
_diffrn_reflns_number            9897
_diffrn_reflns_point_group_measured_fraction_full 0.997
_diffrn_reflns_point_group_measured_fraction_max 0.854
_diffrn_reflns_theta_full        25.242
_diffrn_reflns_theta_max         29.023
_diffrn_reflns_theta_min         3.557
_diffrn_ambient_environment      N~2~
_diffrn_ambient_temperature      110.00(14)
_diffrn_detector                 'CCD plate'
_diffrn_detector_area_resol_mean 16.1450
_diffrn_detector_type            Eos
_diffrn_measured_fraction_theta_full 0.997
_diffrn_measured_fraction_theta_max 0.854
_diffrn_measurement_details      
;
List of Runs (angles in degrees, time in seconds):

  # Type    Start    End  Width  t~exp~   \w     \q     \k     \f   Frames
#--------------------------------------------------------------------------
  1  \w     58.00  87.00   1.00    1.73    --   18.24  57.00-120.00   29
  2  \w    -51.00  38.00   1.00    1.73    --   18.24 -57.00  90.00   89
  3  \w     39.00  66.00   1.00    1.73    --   18.24 178.00  90.00   27
  4  \w    -15.00  56.00   1.00    1.73    --   18.24 -99.00-150.00   71
  5  \w    -48.00  36.00   1.00    1.73    --   18.24 -57.00 -30.00   84
  6  \w    -27.00  11.00   1.00    1.73    --  -18.55 -77.00   0.00   38
  7  \w    -36.00  -2.00   1.00    1.73    --  -18.55 -77.00 -90.00   34
  8  \w    -15.00  12.00   1.00    1.73    --  -18.55 -77.00-150.00   27
;
_diffrn_measurement_device       'four-circle diffractometer'
_diffrn_measurement_device_type  'SuperNova, Dual, Cu at home/near, Eos'
_diffrn_measurement_method       '\w scans'
_diffrn_orient_matrix_type       
'CrysAlisPro convention (1999,Acta A55,543-557)'
_diffrn_orient_matrix_UB_11      -0.0078022000
_diffrn_orient_matrix_UB_12      -0.0536894000
_diffrn_orient_matrix_UB_13      0.0164841000
_diffrn_orient_matrix_UB_21      -0.0290794000
_diffrn_orient_matrix_UB_22      -0.0372486000
_diffrn_orient_matrix_UB_23      -0.0556454000
_diffrn_orient_matrix_UB_31      0.0725863000
_diffrn_orient_matrix_UB_32      -0.0152052000
_diffrn_orient_matrix_UB_33      -0.0141648000
_diffrn_radiation_monochromator  mirror
_diffrn_radiation_probe          x-ray
_diffrn_radiation_type           'Mo K\a'
_diffrn_radiation_wavelength     0.71073
_diffrn_source                   'micro-focus sealed X-ray tube'
_diffrn_source_type              'SuperNova (Mo) X-ray Source'
_reflns_Friedel_coverage         0.000
_reflns_Friedel_fraction_full    .
_reflns_Friedel_fraction_max     .
_reflns_number_gt                4629
_reflns_number_total             5548
_reflns_odcompleteness_completeness 99.72
_reflns_odcompleteness_iscentric 1
_reflns_odcompleteness_theta     26.32
_reflns_special_details          
;
 Reflections were merged by SHELXL according to the crystal
 class for the calculation of statistics and refinement.
 
 _reflns_Friedel_fraction is defined as the number of unique
 Friedel pairs measured divided by the number that would be
 possible theoretically, ignoring centric projections and
 systematic absences.
;
_reflns_threshold_expression     'I > 2\s(I)'
_computing_cell_refinement       'CrysAlisPro 1.171.40.53 (Rigaku OD, 2019)'
_computing_data_collection       'CrysAlisPro 1.171.40.53 (Rigaku OD, 2019)'
_computing_data_reduction        'CrysAlisPro 1.171.40.53 (Rigaku OD, 2019)'
_computing_molecular_graphics    'Olex2 1.5 (Dolomanov et al., 2009)'
_computing_publication_material  'Olex2 1.5 (Dolomanov et al., 2009)'
_computing_structure_refinement  'SHELXL 2018/3 (Sheldrick, 2015)'
_computing_structure_solution    'SHELXT  (Sheldrick, 2015)'
_refine_diff_density_max         0.436
_refine_diff_density_min         -0.415
_refine_diff_density_rms         0.071
_refine_ls_extinction_coef       .
_refine_ls_extinction_method     none
_refine_ls_goodness_of_fit_ref   1.062
_refine_ls_hydrogen_treatment    mixed
_refine_ls_matrix_type           full
_refine_ls_number_parameters     349
_refine_ls_number_reflns         5548
_refine_ls_number_restraints     0
_refine_ls_R_factor_all          0.0456
_refine_ls_R_factor_gt           0.0355
_refine_ls_restrained_S_all      1.062
_refine_ls_shift/su_max          0.000
_refine_ls_shift/su_mean         0.000
_refine_ls_structure_factor_coef Fsqd
_refine_ls_weighting_details     
'w=1/[\s^2^(Fo^2^)+(0.0231P)^2^+0.5942P] where P=(Fo^2^+2Fc^2^)/3'
_refine_ls_weighting_scheme      calc
_refine_ls_wR_factor_gt          0.0734
_refine_ls_wR_factor_ref         0.0803
_refine_special_details          ?
_olex2_refinement_description    
;
1. Fixed Uiso
 At 1.2 times of:
  All C(H) groups
 At 1.5 times of:
  All C(H,H,H) groups
2.a Aromatic/amide H refined with riding coordinates:
 C4(H4), C3(H3), C14(H14), C11(H11), C10(H10), C13(H13), C6(H6), C7(H7)
2.b Idealised Me refined as rotating group:
 C8(H8A,H8B,H8C), C15(H15A,H15B,H15C)
;
_atom_sites_solution_hydrogens   mixed
_atom_sites_solution_primary     dual
_atom_sites_solution_secondary   ?
loop_
_atom_site_label
_atom_site_type_symbol
_atom_site_fract_x
_atom_site_fract_y
_atom_site_fract_z
_atom_site_U_iso_or_equiv
_atom_site_adp_type
_atom_site_occupancy
_atom_site_site_symmetry_order
_atom_site_calc_flag
_atom_site_refinement_flags_posn
_atom_site_refinement_flags_adp
_atom_site_refinement_flags_occupancy
_atom_site_disorder_assembly
_atom_site_disorder_group
Mn2 Mn 0.26510(3) 0.38980(3) 0.17889(3) 0.01443(9) Uani 1 1 d . . . . .
Mn1 Mn 0.31987(3) 0.13148(3) 0.16508(3) 0.01296(9) Uani 1 1 d . . . . .
O5 O 0.64420(16) 0.20391(15) 0.17066(13) 0.0221(4) Uani 1 1 d . . . . .
O1 O 0.26641(16) 0.42140(15) 0.86864(12) 0.0195(3) Uani 1 1 d . . . . .
O8 O 0.49319(17) 0.44295(14) 0.37396(13) 0.0218(4) Uani 1 1 d . . . . .
O2 O 1.01121(15) 0.08328(15) 0.39129(13) 0.0205(3) Uani 1 1 d . . . . .
O7 O 0.50778(16) 0.37057(15) 0.02726(13) 0.0218(3) Uani 1 1 d . . . . .
O3 O -0.01035(16) 0.08212(16) 0.12879(14) 0.0263(4) Uani 1 1 d . . . . .
O11 O 0.21193(17) 0.65767(15) 0.22014(14) 0.0252(4) Uani 1 1 d . . . . .
O10 O 0.04550(17) 0.27142(16) -0.02294(14) 0.0260(4) Uani 1 1 d . . . . .
O6 O 0.31663(17) 0.08783(15) -0.07781(13) 0.0237(4) Uani 1 1 d . . . . .
O9 O 0.03729(17) 0.36931(17) 0.32863(14) 0.0284(4) Uani 1 1 d . . . . .
O4 O 0.34688(18) -0.14073(15) 0.11814(14) 0.0267(4) Uani 1 1 d . . . . .
N1 N 0.31954(19) 0.17910(16) 0.33683(15) 0.0138(4) Uani 1 1 d . . . . .
C1 C 0.4153(2) 0.20345(19) 0.42366(17) 0.0128(4) Uani 1 1 d . . . . .
C18 C 0.5231(2) 0.1778(2) 0.17494(17) 0.0160(4) Uani 1 1 d . . . . .
C9 C 0.5714(2) 0.1727(2) 0.41126(17) 0.0130(4) Uani 1 1 d . . . . .
C22 C 0.4156(2) 0.3781(2) 0.08422(18) 0.0175(5) Uani 1 1 d . . . . .
C17 C 0.1145(2) 0.1044(2) 0.14675(18) 0.0174(5) Uani 1 1 d . . . . .
C24 C 0.2348(2) 0.5542(2) 0.20248(18) 0.0181(5) Uani 1 1 d . . . . .
C20 C 0.1248(2) 0.3738(2) 0.26955(19) 0.0188(5) Uani 1 1 d . . . . .
C4 C 0.4157(2) 0.2977(2) 0.73899(18) 0.0156(4) Uani 1 1 d . . . . .
H4 H 0.471383 0.283939 0.799550 0.019 Uiso 1 1 calc R U . . .
C19 C 0.3161(2) 0.1059(2) 0.01655(19) 0.0172(5) Uani 1 1 d . . . . .
C3 C 0.4545(2) 0.2450(2) 0.63101(18) 0.0144(4) Uani 1 1 d . . . . .
H3 H 0.538289 0.196293 0.618079 0.017 Uiso 1 1 calc R U . . .
C21 C 0.4076(2) 0.4204(2) 0.29790(18) 0.0165(4) Uani 1 1 d . . . . .
C14 C 0.6039(2) 0.0496(2) 0.35255(18) 0.0157(4) Uani 1 1 d . . . . .
H14 H 0.524871 -0.012970 0.317088 0.019 Uiso 1 1 calc R U . . .
C11 C 0.8345(2) 0.2304(2) 0.45499(18) 0.0173(5) Uani 1 1 d . . . . .
H11 H 0.913923 0.292784 0.489829 0.021 Uiso 1 1 calc R U . . .
C5 C 0.2945(2) 0.3716(2) 0.75958(18) 0.0157(4) Uani 1 1 d . . . . .
C10 C 0.6897(2) 0.2628(2) 0.46396(17) 0.0158(4) Uani 1 1 d . . . . .
H10 H 0.670237 0.347032 0.506348 0.019 Uiso 1 1 calc R U . . .
C23 C 0.1297(2) 0.3160(2) 0.05328(19) 0.0185(5) Uani 1 1 d . . . . .
C2 C 0.3727(2) 0.26158(19) 0.53952(18) 0.0141(4) Uani 1 1 d . . . . .
C12 C 0.8641(2) 0.1065(2) 0.39488(18) 0.0156(4) Uani 1 1 d . . . . .
C13 C 0.7493(2) 0.0154(2) 0.34439(18) 0.0159(4) Uani 1 1 d . . . . .
H13 H 0.769102 -0.069454 0.304553 0.019 Uiso 1 1 calc R U . . .
C16 C 0.3401(2) -0.0339(2) 0.13871(18) 0.0176(5) Uani 1 1 d . . . . .
C6 C 0.2123(2) 0.3903(2) 0.66996(18) 0.0184(5) Uani 1 1 d . . . . .
H6 H 0.129665 0.440411 0.683013 0.022 Uiso 1 1 calc R U . . .
C7 C 0.2525(2) 0.3352(2) 0.56212(18) 0.0173(5) Uani 1 1 d . . . . .
H7 H 0.196011 0.348054 0.501415 0.021 Uiso 1 1 calc R U . . .
C8 C 0.1630(2) 0.5169(2) 0.89670(19) 0.0229(5) Uani 1 1 d . . . . .
H8A H 0.063005 0.478686 0.865169 0.034 Uiso 1 1 calc R U . . .
H8B H 0.189457 0.582051 0.865345 0.034 Uiso 1 1 calc R U . . .
H8C H 0.165572 0.555310 0.978779 0.034 Uiso 1 1 calc R U . . .
C15 C 1.0447(2) -0.0467(2) 0.3425(2) 0.0249(5) Uani 1 1 d . . . . .
H15A H 1.007638 -0.079661 0.262536 0.037 Uiso 1 1 calc R U . . .
H15B H 0.997024 -0.096868 0.381571 0.037 Uiso 1 1 calc R U . . .
H15C H 1.152177 -0.052121 0.350228 0.037 Uiso 1 1 calc R U . . .
H1 H 0.230(3) 0.192(2) 0.3573(19) 0.015(6) Uiso 1 1 d . . . . .

loop_
_atom_site_aniso_label
_atom_site_aniso_U_11
_atom_site_aniso_U_22
_atom_site_aniso_U_33
_atom_site_aniso_U_23
_atom_site_aniso_U_13
_atom_site_aniso_U_12
Mn2 0.01420(16) 0.01496(17) 0.01391(18) 0.00490(13) 0.00038(12) 0.00185(13)
Mn1 0.01259(16) 0.01307(16) 0.01216(17) 0.00302(13) 0.00128(12) 0.00108(13)
O5 0.0158(8) 0.0263(9) 0.0262(9) 0.0114(7) 0.0043(6) 0.0015(7)
O1 0.0188(7) 0.0264(9) 0.0128(8) 0.0055(7) 0.0028(6) 0.0074(7)
O8 0.0266(8) 0.0181(8) 0.0179(9) 0.0044(7) -0.0046(7) -0.0010(7)
O2 0.0107(7) 0.0223(8) 0.0275(9) 0.0070(7) 0.0036(6) 0.0036(6)
O7 0.0192(8) 0.0258(9) 0.0213(9) 0.0090(7) 0.0035(7) 0.0014(7)
O3 0.0163(8) 0.0330(10) 0.0272(10) 0.0088(8) -0.0009(7) -0.0031(7)
O11 0.0254(9) 0.0161(8) 0.0331(10) 0.0078(7) -0.0009(7) 0.0033(7)
O10 0.0214(8) 0.0279(9) 0.0244(9) 0.0053(8) -0.0047(7) 0.0020(7)
O6 0.0285(9) 0.0260(9) 0.0144(9) 0.0042(7) 0.0030(6) 0.0020(7)
O9 0.0240(9) 0.0400(11) 0.0293(10) 0.0198(9) 0.0110(7) 0.0095(8)
O4 0.0300(9) 0.0140(8) 0.0349(10) 0.0067(7) 0.0049(7) 0.0032(7)
N1 0.0105(8) 0.0148(9) 0.0161(9) 0.0054(7) 0.0021(7) 0.0011(7)
C1 0.0131(9) 0.0093(9) 0.0165(11) 0.0052(8) 0.0017(8) -0.0006(8)
C18 0.0210(11) 0.0148(10) 0.0126(11) 0.0049(9) 0.0029(8) 0.0037(9)
C9 0.0114(9) 0.0173(10) 0.0119(10) 0.0070(9) 0.0018(7) 0.0011(8)
C22 0.0191(11) 0.0145(10) 0.0164(11) 0.0038(9) -0.0059(9) 0.0004(9)
C17 0.0212(11) 0.0162(11) 0.0128(11) 0.0028(9) 0.0010(8) 0.0012(9)
C24 0.0136(10) 0.0239(12) 0.0172(12) 0.0086(10) -0.0013(8) 0.0004(9)
C20 0.0194(11) 0.0182(11) 0.0183(12) 0.0063(9) -0.0016(9) 0.0043(9)
C4 0.0153(10) 0.0177(11) 0.0147(11) 0.0072(9) -0.0005(8) 0.0018(9)
C19 0.0144(10) 0.0151(11) 0.0206(12) 0.0041(9) 0.0027(8) 0.0019(9)
C3 0.0116(9) 0.0153(10) 0.0173(11) 0.0068(9) 0.0029(8) 0.0014(8)
C21 0.0199(11) 0.0132(10) 0.0170(12) 0.0047(9) 0.0058(9) 0.0031(9)
C14 0.0140(10) 0.0149(10) 0.0169(11) 0.0051(9) -0.0020(8) -0.0022(8)
C11 0.0156(10) 0.0198(11) 0.0152(11) 0.0054(9) 0.0004(8) -0.0031(9)
C5 0.0142(10) 0.0175(11) 0.0141(11) 0.0034(9) 0.0037(8) 0.0001(9)
C10 0.0165(10) 0.0152(10) 0.0140(11) 0.0030(9) 0.0021(8) -0.0003(9)
C23 0.0156(10) 0.0179(11) 0.0230(12) 0.0075(10) 0.0044(9) 0.0061(9)
C2 0.0125(9) 0.0135(10) 0.0148(11) 0.0035(9) 0.0014(8) -0.0016(8)
C12 0.0124(10) 0.0217(11) 0.0138(11) 0.0071(9) 0.0030(8) 0.0023(9)
C13 0.0171(10) 0.0132(10) 0.0166(11) 0.0043(9) 0.0012(8) 0.0021(9)
C16 0.0136(10) 0.0239(12) 0.0156(11) 0.0070(9) 0.0030(8) 0.0022(9)
C6 0.0131(10) 0.0222(11) 0.0177(12) 0.0039(9) 0.0010(8) 0.0046(9)
C7 0.0124(10) 0.0221(11) 0.0162(11) 0.0059(9) -0.0017(8) 0.0015(9)
C8 0.0195(11) 0.0303(13) 0.0172(12) 0.0046(10) 0.0047(9) 0.0091(10)
C15 0.0184(11) 0.0256(12) 0.0338(14) 0.0128(11) 0.0058(10) 0.0089(10)

_geom_special_details            
;
 All esds (except the esd in the dihedral angle between two l.s. planes)
 are estimated using the full covariance matrix.  The cell esds are taken
 into account individually in the estimation of esds in distances, angles
 and torsion angles; correlations between esds in cell parameters are only
 used when they are defined by crystal symmetry.  An approximate (isotropic)
 treatment of cell esds is used for estimating esds involving l.s. planes.
;
loop_
_geom_bond_atom_site_label_1
_geom_bond_atom_site_label_2
_geom_bond_distance
_geom_bond_site_symmetry_2
_geom_bond_publ_flag
Mn2 Mn1 2.9296(5) . ?
Mn2 C22 1.868(2) . ?
Mn2 C24 1.813(2) . ?
Mn2 C20 1.826(2) . ?
Mn2 C21 1.838(2) . ?
Mn2 C23 1.856(2) . ?
Mn1 N1 2.0608(18) . ?
Mn1 C18 1.878(2) . ?
Mn1 C17 1.859(2) . ?
Mn1 C19 1.806(2) . ?
Mn1 C16 1.801(2) . ?
O5 C18 1.136(2) . ?
O1 C5 1.354(2) . ?
O1 C8 1.431(2) . ?
O8 C21 1.141(2) . ?
O2 C12 1.373(2) . ?
O2 C15 1.440(3) . ?
O7 C22 1.136(3) . ?
O3 C17 1.139(2) . ?
O11 C24 1.144(3) . ?
O10 C23 1.137(3) . ?
O6 C19 1.146(3) . ?
O9 C20 1.145(3) . ?
O4 C16 1.149(3) . ?
N1 C1 1.293(3) . ?
N1 H1 0.87(2) . ?
C1 C9 1.481(3) . ?
C1 C2 1.481(3) . ?
C9 C14 1.391(3) . ?
C9 C10 1.400(3) . ?
C4 H4 0.9500 . ?
C4 C3 1.375(3) . ?
C4 C5 1.396(3) . ?
C3 H3 0.9500 . ?
C3 C2 1.403(3) . ?
C14 H14 0.9500 . ?
C14 C13 1.393(3) . ?
C11 H11 0.9500 . ?
C11 C10 1.383(3) . ?
C11 C12 1.394(3) . ?
C5 C6 1.396(3) . ?
C10 H10 0.9500 . ?
C2 C7 1.389(3) . ?
C12 C13 1.380(3) . ?
C13 H13 0.9500 . ?
C6 H6 0.9500 . ?
C6 C7 1.381(3) . ?
C7 H7 0.9500 . ?
C8 H8A 0.9800 . ?
C8 H8B 0.9800 . ?
C8 H8C 0.9800 . ?
C15 H15A 0.9800 . ?
C15 H15B 0.9800 . ?
C15 H15C 0.9800 . ?

loop_
_geom_angle_atom_site_label_1
_geom_angle_atom_site_label_2
_geom_angle_atom_site_label_3
_geom_angle
_geom_angle_site_symmetry_1
_geom_angle_site_symmetry_3
_geom_angle_publ_flag
C22 Mn2 Mn1 86.86(7) . . ?
C24 Mn2 Mn1 174.31(7) . . ?
C24 Mn2 C22 96.23(10) . . ?
C24 Mn2 C20 93.54(10) . . ?
C24 Mn2 C21 96.28(9) . . ?
C24 Mn2 C23 98.44(9) . . ?
C20 Mn2 Mn1 83.34(7) . . ?
C20 Mn2 C22 170.20(10) . . ?
C20 Mn2 C21 89.09(10) . . ?
C20 Mn2 C23 89.92(10) . . ?
C21 Mn2 Mn1 78.96(7) . . ?
C21 Mn2 C22 88.99(9) . . ?
C21 Mn2 C23 165.27(10) . . ?
C23 Mn2 Mn1 86.34(7) . . ?
C23 Mn2 C22 89.49(9) . . ?
N1 Mn1 Mn2 91.73(5) . . ?
C18 Mn1 Mn2 87.64(7) . . ?
C18 Mn1 N1 93.28(8) . . ?
C17 Mn1 Mn2 84.78(7) . . ?
C17 Mn1 N1 90.55(8) . . ?
C17 Mn1 C18 171.61(9) . . ?
C19 Mn1 Mn2 82.53(7) . . ?
C19 Mn1 N1 174.26(8) . . ?
C19 Mn1 C18 86.72(9) . . ?
C19 Mn1 C17 88.73(9) . . ?
C16 Mn1 Mn2 172.51(7) . . ?
C16 Mn1 N1 94.67(9) . . ?
C16 Mn1 C18 95.87(9) . . ?
C16 Mn1 C17 91.26(9) . . ?
C16 Mn1 C19 91.04(10) . . ?
C5 O1 C8 117.62(16) . . ?
C12 O2 C15 116.89(16) . . ?
Mn1 N1 H1 111.0(15) . . ?
C1 N1 Mn1 137.89(15) . . ?
C1 N1 H1 110.9(15) . . ?
N1 C1 C9 121.35(19) . . ?
N1 C1 C2 121.26(18) . . ?
C9 C1 C2 117.39(17) . . ?
O5 C18 Mn1 173.73(19) . . ?
C14 C9 C1 120.02(18) . . ?
C14 C9 C10 118.06(18) . . ?
C10 C9 C1 121.77(19) . . ?
O7 C22 Mn2 179.4(2) . . ?
O3 C17 Mn1 175.5(2) . . ?
O11 C24 Mn2 177.4(2) . . ?
O9 C20 Mn2 177.0(2) . . ?
C3 C4 H4 120.0 . . ?
C3 C4 C5 119.98(19) . . ?
C5 C4 H4 120.0 . . ?
O6 C19 Mn1 178.29(19) . . ?
C4 C3 H3 119.3 . . ?
C4 C3 C2 121.34(19) . . ?
C2 C3 H3 119.3 . . ?
O8 C21 Mn2 177.53(19) . . ?
C9 C14 H14 119.1 . . ?
C9 C14 C13 121.72(19) . . ?
C13 C14 H14 119.1 . . ?
C10 C11 H11 120.0 . . ?
C10 C11 C12 120.08(19) . . ?
C12 C11 H11 120.0 . . ?
O1 C5 C4 115.79(18) . . ?
O1 C5 C6 124.54(18) . . ?
C4 C5 C6 119.67(19) . . ?
C9 C10 H10 119.6 . . ?
C11 C10 C9 120.7(2) . . ?
C11 C10 H10 119.6 . . ?
O10 C23 Mn2 179.2(2) . . ?
C3 C2 C1 120.66(18) . . ?
C7 C2 C1 121.74(18) . . ?
C7 C2 C3 117.60(19) . . ?
O2 C12 C11 115.85(18) . . ?
O2 C12 C13 123.92(19) . . ?
C13 C12 C11 120.23(19) . . ?
C14 C13 H13 120.4 . . ?
C12 C13 C14 119.18(19) . . ?
C12 C13 H13 120.4 . . ?
O4 C16 Mn1 176.63(19) . . ?
C5 C6 H6 120.4 . . ?
C7 C6 C5 119.25(19) . . ?
C7 C6 H6 120.4 . . ?
C2 C7 H7 118.9 . . ?
C6 C7 C2 122.15(19) . . ?
C6 C7 H7 118.9 . . ?
O1 C8 H8A 109.5 . . ?
O1 C8 H8B 109.5 . . ?
O1 C8 H8C 109.5 . . ?
H8A C8 H8B 109.5 . . ?
H8A C8 H8C 109.5 . . ?
H8B C8 H8C 109.5 . . ?
O2 C15 H15A 109.5 . . ?
O2 C15 H15B 109.5 . . ?
O2 C15 H15C 109.5 . . ?
H15A C15 H15B 109.5 . . ?
H15A C15 H15C 109.5 . . ?
H15B C15 H15C 109.5 . . ?

loop_
_geom_torsion_atom_site_label_1
_geom_torsion_atom_site_label_2
_geom_torsion_atom_site_label_3
_geom_torsion_atom_site_label_4
_geom_torsion
_geom_torsion_site_symmetry_1
_geom_torsion_site_symmetry_2
_geom_torsion_site_symmetry_3
_geom_torsion_site_symmetry_4
_geom_torsion_publ_flag
Mn1 N1 C1 C9 -14.2(3) . . . . ?
Mn1 N1 C1 C2 166.61(15) . . . . ?
O1 C5 C6 C7 179.5(2) . . . . ?
O2 C12 C13 C14 -179.50(19) . . . . ?
N1 C1 C9 C14 -56.1(3) . . . . ?
N1 C1 C9 C10 128.5(2) . . . . ?
N1 C1 C2 C3 155.7(2) . . . . ?
N1 C1 C2 C7 -25.0(3) . . . . ?
C1 C9 C14 C13 -176.36(19) . . . . ?
C1 C9 C10 C11 177.26(19) . . . . ?
C1 C2 C7 C6 -179.7(2) . . . . ?
C9 C1 C2 C3 -23.5(3) . . . . ?
C9 C1 C2 C7 155.8(2) . . . . ?
C9 C14 C13 C12 -0.7(3) . . . . ?
C4 C3 C2 C1 -179.61(19) . . . . ?
C4 C3 C2 C7 1.1(3) . . . . ?
C4 C5 C6 C7 0.0(3) . . . . ?
C3 C4 C5 O1 -178.85(19) . . . . ?
C3 C4 C5 C6 0.7(3) . . . . ?
C3 C2 C7 C6 -0.4(3) . . . . ?
C14 C9 C10 C11 1.8(3) . . . . ?
C11 C12 C13 C14 1.2(3) . . . . ?
C5 C4 C3 C2 -1.3(3) . . . . ?
C5 C6 C7 C2 -0.2(3) . . . . ?
C10 C9 C14 C13 -0.8(3) . . . . ?
C10 C11 C12 O2 -179.59(19) . . . . ?
C10 C11 C12 C13 -0.2(3) . . . . ?
C2 C1 C9 C14 123.1(2) . . . . ?
C2 C1 C9 C10 -52.3(3) . . . . ?
C12 C11 C10 C9 -1.3(3) . . . . ?
C8 O1 C5 C4 168.01(19) . . . . ?
C8 O1 C5 C6 -11.5(3) . . . . ?
C15 O2 C12 C11 172.17(19) . . . . ?
C15 O2 C12 C13 -7.2(3) . . . . ?

_shelx_res_file                  
;
TITL jml21009_a.res in P-1
    jml21009.res
    created by SHELXL-2018/3 at 11:40:38 on 20-Feb-2024
REM Old TITL jml21009 in P-1
REM SHELXT solution in P-1: R1 0.195, Rweak 0.010, Alpha 0.084
REM <I/s> 0.000 for 0 systematic absences, Orientation as input
REM Formula found by SHELXT: C24 N O11 Cl2
CELL 0.71073 9.0789 11.2974 12.713 110.2 94.41 92.531
ZERR 2 0.0005 0.0008 0.0008 0.006 0.005 0.005
LATT 1
SFAC C H Mn N O
UNIT 48 30 4 2 22

L.S. 24
PLAN  5
SIZE 0.224 0.292 0.41
TEMP -163
CONF
BOND
list 4
MORE -1
BOND $H
fmap 2 53
acta
REM <olex2.extras>
REM <HklSrc "%.\\jml21009.hkl">
REM </olex2.extras>

WGHT    0.023100    0.594200
FVAR       4.83845
MN2   3    0.265103    0.389797    0.178894    11.00000    0.01420    0.01496 =
         0.01391    0.00490    0.00038    0.00185
MN1   3    0.319869    0.131476    0.165079    11.00000    0.01259    0.01307 =
         0.01216    0.00302    0.00128    0.00108
O5    5    0.644197    0.203913    0.170661    11.00000    0.01578    0.02633 =
         0.02621    0.01143    0.00431    0.00151
O1    5    0.266412    0.421403    0.868643    11.00000    0.01880    0.02645 =
         0.01280    0.00554    0.00277    0.00744
O8    5    0.493188    0.442947    0.373958    11.00000    0.02659    0.01812 =
         0.01792    0.00442   -0.00465   -0.00096
O2    5    1.011208    0.083277    0.391290    11.00000    0.01070    0.02229 =
         0.02754    0.00699    0.00356    0.00358
O7    5    0.507778    0.370574    0.027255    11.00000    0.01921    0.02580 =
         0.02131    0.00902    0.00351    0.00139
O3    5   -0.010346    0.082120    0.128789    11.00000    0.01632    0.03298 =
         0.02725    0.00880   -0.00088   -0.00313
O11   5    0.211932    0.657668    0.220138    11.00000    0.02539    0.01609 =
         0.03314    0.00784   -0.00091    0.00331
O10   5    0.045497    0.271423   -0.022937    11.00000    0.02139    0.02791 =
         0.02438    0.00529   -0.00467    0.00199
O6    5    0.316628    0.087826   -0.077809    11.00000    0.02854    0.02595 =
         0.01444    0.00420    0.00302    0.00201
O9    5    0.037293    0.369310    0.328626    11.00000    0.02403    0.04005 =
         0.02931    0.01984    0.01103    0.00948
O4    5    0.346875   -0.140735    0.118143    11.00000    0.03004    0.01397 =
         0.03490    0.00666    0.00489    0.00323
N1    4    0.319543    0.179095    0.336827    11.00000    0.01050    0.01479 =
         0.01610    0.00536    0.00214    0.00114
C1    1    0.415324    0.203453    0.423663    11.00000    0.01312    0.00933 =
         0.01646    0.00523    0.00170   -0.00058
C18   1    0.523129    0.177775    0.174940    11.00000    0.02103    0.01476 =
         0.01259    0.00487    0.00287    0.00374
C9    1    0.571389    0.172735    0.411256    11.00000    0.01136    0.01729 =
         0.01190    0.00698    0.00184    0.00105
C22   1    0.415577    0.378066    0.084219    11.00000    0.01909    0.01451 =
         0.01642    0.00383   -0.00589    0.00036
C17   1    0.114541    0.104375    0.146749    11.00000    0.02119    0.01622 =
         0.01278    0.00281    0.00101    0.00120
C24   1    0.234839    0.554156    0.202481    11.00000    0.01360    0.02395 =
         0.01722    0.00857   -0.00131    0.00036
C20   1    0.124761    0.373792    0.269548    11.00000    0.01935    0.01818 =
         0.01834    0.00629   -0.00162    0.00431
C4    1    0.415712    0.297730    0.738986    11.00000    0.01534    0.01775 =
         0.01468    0.00718   -0.00047    0.00178
AFIX  43
H4    2    0.471383    0.283939    0.799550    11.00000   -1.20000
AFIX   0
C19   1    0.316064    0.105859    0.016546    11.00000    0.01437    0.01514 =
         0.02059    0.00408    0.00269    0.00194
C3    1    0.454458    0.244972    0.631006    11.00000    0.01159    0.01532 =
         0.01731    0.00676    0.00287    0.00138
AFIX  43
H3    2    0.538289    0.196293    0.618079    11.00000   -1.20000
AFIX   0
C21   1    0.407566    0.420431    0.297903    11.00000    0.01987    0.01315 =
         0.01701    0.00470    0.00582    0.00310
C14   1    0.603894    0.049553    0.352554    11.00000    0.01403    0.01487 =
         0.01691    0.00514   -0.00198   -0.00220
AFIX  43
H14   2    0.524871   -0.012970    0.317088    11.00000   -1.20000
AFIX   0
C11   1    0.834514    0.230449    0.454994    11.00000    0.01563    0.01984 =
         0.01523    0.00543    0.00035   -0.00312
AFIX  43
H11   2    0.913923    0.292784    0.489829    11.00000   -1.20000
AFIX   0
C5    1    0.294526    0.371571    0.759578    11.00000    0.01422    0.01747 =
         0.01407    0.00338    0.00373    0.00008
C10   1    0.689669    0.262791    0.463962    11.00000    0.01649    0.01518 =
         0.01401    0.00298    0.00212   -0.00031
AFIX  43
H10   2    0.670237    0.347032    0.506348    11.00000   -1.20000
AFIX   0
C23   1    0.129709    0.315982    0.053281    11.00000    0.01564    0.01791 =
         0.02297    0.00751    0.00445    0.00606
C2    1    0.372674    0.261585    0.539525    11.00000    0.01251    0.01350 =
         0.01483    0.00350    0.00139   -0.00159
C12   1    0.864135    0.106454    0.394882    11.00000    0.01245    0.02166 =
         0.01378    0.00714    0.00297    0.00228
C13   1    0.749278    0.015437    0.344392    11.00000    0.01706    0.01323 =
         0.01662    0.00434    0.00120    0.00207
AFIX  43
H13   2    0.769102   -0.069454    0.304553    11.00000   -1.20000
AFIX   0
C16   1    0.340063   -0.033907    0.138712    11.00000    0.01359    0.02394 =
         0.01562    0.00699    0.00300    0.00220
C6    1    0.212299    0.390313    0.669956    11.00000    0.01314    0.02222 =
         0.01773    0.00389    0.00102    0.00461
AFIX  43
H6    2    0.129665    0.440411    0.683013    11.00000   -1.20000
AFIX   0
C7    1    0.252463    0.335193    0.562117    11.00000    0.01244    0.02207 =
         0.01616    0.00595   -0.00173    0.00148
AFIX  43
H7    2    0.196011    0.348054    0.501415    11.00000   -1.20000
AFIX   0
C8    1    0.162958    0.516888    0.896695    11.00000    0.01954    0.03027 =
         0.01717    0.00460    0.00475    0.00915
AFIX 137
H8A   2    0.063005    0.478686    0.865169    11.00000   -1.50000
H8B   2    0.189457    0.582051    0.865345    11.00000   -1.50000
H8C   2    0.165572    0.555310    0.978779    11.00000   -1.50000
AFIX   0
C15   1    1.044685   -0.046724    0.342511    11.00000    0.01842    0.02555 =
         0.03377    0.01284    0.00579    0.00894
AFIX 137
H15A  2    1.007638   -0.079661    0.262536    11.00000   -1.50000
H15B  2    0.997024   -0.096868    0.381571    11.00000   -1.50000
H15C  2    1.152177   -0.052121    0.350228    11.00000   -1.50000
AFIX   0
H1    2    0.230354    0.192264    0.357266    11.00000    0.01486
HKLF 4


REM  jml21009_a.res in P-1
REM wR2 = 0.0803, GooF = S = 1.062, Restrained GooF = 1.062 for all data
REM R1 = 0.0355 for 4629 Fo > 4sig(Fo) and 0.0456 for all 5548 data
REM 349 parameters refined using 0 restraints

END

WGHT      0.0233      0.5733

REM Highest difference peak  0.436,  deepest hole -0.415,  1-sigma level  0.071
Q1    1   0.2581  0.4861  0.2255  11.00000  0.05    0.44
Q2    1   0.5985  0.1148  0.3671  11.00000  0.05    0.37
Q3    1   0.2687  0.3978  0.7172  11.00000  0.05    0.34
Q4    1   0.2075  0.1590  0.1806  11.00000  0.05    0.34
Q5    1   0.3233  0.3011  0.5564  11.00000  0.05    0.34
;
_shelx_res_checksum              96974
_olex2_date_sample_data_collection 2021-06-11
_olex2_exptl_crystal_mounting_method 'Oil on 200um mount'
_olex2_submission_special_instructions 'No special instructions were received'
_oxdiff_exptl_absorpt_empirical_details 
;
Empirical correction (ABSPACK) includes:
- Absorption correction using spherical harmonics
- Frame scaling
;
_oxdiff_exptl_absorpt_empirical_full_max 1.159
_oxdiff_exptl_absorpt_empirical_full_min 0.844
